# Supplementary material for: Sphingosine Kinase-1 Is Overexpressed and Correlates with Hypoxia in Osteosarcoma: Relationship with Clinicopathological Parameters
Source: Cancers (Basel). 2022 Jan 19;14(3):499. doi: 10.3390/cancers14030499 (PMC8833796; doi:10.3390/cancers14030499)
Supplement: Supplementary file 1 [file cancers-14-00499-s001.zip]

Archive with 1 entries (1 files):
- cancers-1523534-supplementary.pdf
